# Supplementary material for: Pathophysiology of COVID-19: A Post Hoc Analysis of the ICAT-COVID Clinical Trial of the Bradykinin Antagonist Icatibant
Source: Pathogens. 2025 May 27;14(6):533. doi: 10.3390/pathogens14060533 (PMC12196139; doi:10.3390/pathogens14060533)
Supplement: Supplementary file 1 [file pathogens-14-00533-s001.zip]

Archive with 1 entries (1 files):
- pathogens-3653727-supplementary.pdf
